# Supplementary material for: CD95 ligand induces senescence in mismatch repair-deficient human colon cancer via chronic caspase-mediated induction of DNA damage
Source: Cell Death Dis. 2017 Mar 16;8(3):e2669–. doi: 10.1038/cddis.2017.87 (PMC5386578; doi:10.1038/cddis.2017.87)
Supplement: Supplementary Tables S1-4 [file cddis201787x2.xlsx]

## Sheet: Table 1
molecular subtypes	CD95/FAS				top-200 genes co-expressed with CD95/FAS					FAS				top-200 genes co-expressed with FAS
	p	log10 P-value	R		p	log10 P-value	R
CIT2 (dMMR)	5.5e-56	55.2596	0.597		1e-165	165	0.858
CMS1 (dMMR)	2.7e-44	43.5686	0.541		5.2e-116	115.284	0.778
Sadanandam inflammation (dMMR)	5.9e-40	39.2291	0.517		2.4e-156	155.62	0.846
Roepman A (dMMR)	2.2e-34	33.6576	0.483		3.6e-30	29.4437	0.454
CCS2 (dMMR)	1.1e-19	18.9586	0.369		1.1e-34	33.9586	0.485
Sadanandam Goblet	1.8e-17	16.7447	0.347		4.1e-21	20.3872	0.382
CIT3	4e-17	16.3979	0.344		2.5e-17	16.6021	0.346
CIT6	1.3e-16	15.8861	0.338		2.5e-11	10.6021	0.276
Sadanandam enterocyte	3.8e-16	15.4202	0.333		8e-09	8.09691	0.239
CMS3	7.7e-12	11.1135	0.282		1.5e-09	8.82391	0.251
CIT4	2.5e-06	5.60206	0.196		1e-27	27	0.436
CCS3	1.2e-05	4.92082	0.183		2.6e-23	22.585	0.401
Sadanandam stem	0.0054	2.26761	0.117		1.2e-15	14.9208	0.328
CMS4	0.2	0.69897	0.106		4e-14	13.3979	0.311
Roepman C	0.13	0.886057	0.063		2.2e-14	13.6576	0.314
CIT1	9.4e-21	20.0269	-0.379		1.7e-47	46.7696	-0.557
CCS1 (WNT-high)	4.3e-23	22.3665	-0.399		2.3e-60	59.6383	-0.616
Sadanandam TA	1.2e-25	24.9208	-0.421		1.5e-61	60.8239	-0.621
CMS2	1.4e-31	30.8539	-0.464		5.5e-68	67.2596	-0.645
Roepman B	3e-35	34.5229	-0.488		2.8e-65	64.5528	-0.635
CIT5 (WNT-high)	1.9e-44	43.7212	-0.542		7.1e-76	75.1487	-0.673
other parameters
MMR-deficient	1.8e-18	17.7447	0.372		4.2e-41	40.3768	0.543
CIMP-high	2.4e-12	11.6198	0.308		4.2e-23	22.3768	0.424
CIN-high	1.1e-21	20.9586	-0.424		1.2e-26	25.9208	-0.468
immune cells (ESTIMATE)	1.8e-26	25.7447	0.427		7.6e-116	115.119	0.778
senescence (SASP-Coppe)	7.6e-12	11.1192	0.283		7.3e-43	42.1367	0.533
senescence (SASP-Kuilman)	3.6e-11	10.4437	0.274		9.3e-30	29.0315	0.451
oxidative stress	3.1e-09	8.50864	0.25		3.7e-31	30.4318	0.461
stromal fibroblasts (ESTIMATE)	2e-08	7.69897	0.233		2.8e-37	36.5528	0.501
ZEB2, TWIST1, TWIST2	0.00039	3.40894	0.149		2.5e-22	21.6021	0.393
EMT	0.00043	3.36653	0.148		3.2e-18	17.4949	0.355
proliferation	0.79	0.102373	0.011		0.5	0.30103	0.028
epithelial differentiation	1.7e-08	7.76955	-0.234		3.8e-28	27.4202	-0.44
WNT	4.7e-09	8.3279	-0.243		6e-11	10.2218	-0.271

## Sheet: Table S1
Statistics for Figures 4 and 5
Figure 4B caspase-3 at 1 day:				5B shp53 bGal
DMSO – 24h vs. DMSO + 24h	***	0.0002		shscr - vs. shscr +	****	<0,0001
DMSO – 24h vs. ZVAD – 24h	ns	0.6698		shscr - vs. shp53 -	ns	0.1324
DMSO – 24h vs. ZVAD + 24h	ns	0.9018		shscr - vs. shp53 +	ns	0.8443
DMSO + 24h vs. ZVAD - 24h	****	<0,0001		shscr + vs. shp53 -	****	<0,0001
DMSO + 24h vs. ZVAD + 24h	****	<0,0001		shscr + vs. shp53 +	****	<0,0001
ZVAD - 24h vs. ZVAD + 24h	ns	0.9691		shp53 - vs. shp53 +	ns	0.4972
Figure 4B caspase at 7days:				5B GFPshp53 bGAL
DMSO - 7d vs. DMSO + 7d	****	<0,0001		GFP - vs. GFP +	****	<0,0001
DMSO - 7d vs. ZVAD - 7d	ns	0.9683		GFP - vs. GFPshp53 -	ns	0.997
DMSO - 7d vs. ZVAD + 7d	ns	0.9615		GFP - vs. GFPshp53 +	ns	0.9169
DMSO + 7d vs. ZVAD - 7d	****	<0,0001		GFP + vs. GFPshp53 -	****	<0,0001
DMSO + 7d vs. ZVAD + 7d	****	<0,0001		GFP + vs. GFPshp53 +	****	<0,0001
ZVAD - 7d vs. ZVAD + 7d	ns	0.783		GFPshp53 - vs. GFPshp53 +	ns	0.8317
Figure 4D H2AX at 1 day:				5C shp53 CFA
DMSO - 24h vs. DMSO + 24h	*	0.0362		shscr - vs. shscr +	**	0.0023
DMSO - 24h vs. ZVAD - 24h	ns	0.9407		shscr - vs. shp53 -	**	0.0085
DMSO - 24h vs. ZVAD + 24h	ns	0.9992		shscr - vs. shp53 +	ns	0.9352
DMSO + 24h vs. ZVAD - 24h	**	0.0086		shscr + vs. shp53 -	****	<0,0001
DMSO + 24h vs. ZVAD + 24h	*	0.0264		shscr + vs. shp53 +	**	0.0012
ZVAD - 24h vs. ZVAD + 24h	ns	0.9713		shp53 - vs. shp53 +	*	0.0182
Figure 4D H2Ax at 7d:				5C GFPshp53 CFA (cannot perform a test on GFP + CD95L group, because there were no colonies, therefore the value is 0)
DMSO - 7d vs. DMSO + 7d	****	<0,0001		GFP - vs. GFPshp53 -	ns	0.8759
DMSO - 7d vs. ZVAD - 7d	ns	>0,9999		GFP - vs. GFPshp53 +	**	0.0071
DMSO - 7d vs. ZVAD + 7d	**	0.009		GFPshp53 - vs. GFPshp53 +	**	0.0044
DMSO + 7d vs. ZVAD - 7d	****	<0,0001
DMSO + 7d vs. ZVAD + 7d	ns	0.0924
ZVAD - 7d vs. ZVAD + 7d	**	0.009
Figure 4E bGal ZVAD
DMSO 0 vs. DMSO 1	ns	>0,9999
DMSO 0 vs. DMSO 5	****	<0,0001
DMSO 0 vs. DMSO 10	****	<0,0001
DMSO 0 vs. ZVAD 0	ns	>0,9999
DMSO 0 vs. ZVAD 1	ns	0.8871
DMSO 0 vs. ZVAD 5	ns	0.9249
DMSO 0 vs. ZVAD 10	ns	0.4662
DMSO 1 vs. DMSO 5	****	<0,0001
DMSO 1 vs. DMSO 10	****	<0,0001
DMSO 1 vs. ZVAD 0	ns	>0,9999
DMSO 1 vs. ZVAD 1	ns	0.8196
DMSO 1 vs. ZVAD 5	ns	0.8704
DMSO 1 vs. ZVAD 10	ns	0.3734
DMSO 5 vs. DMSO 10	***	0.0003
DMSO 5 vs. ZVAD 0	****	<0,0001
DMSO 5 vs. ZVAD 1	****	<0,0001
DMSO 5 vs. ZVAD 5	****	<0,0001
DMSO 5 vs. ZVAD 10	****	<0,0001
DMSO 10 vs. ZVAD 0	****	<0,0001
DMSO 10 vs. ZVAD 1	****	<0,0001
DMSO 10 vs. ZVAD 5	****	<0,0001
DMSO 10 vs. ZVAD 10	****	<0,0001
ZVAD 0 vs. ZVAD 1	ns	0.896
ZVAD 0 vs. ZVAD 5	ns	0.9318
ZVAD 0 vs. ZVAD 10	ns	0.4812
ZVAD 1 vs. ZVAD 5	ns	>0,9999
ZVAD 1 vs. ZVAD 10	ns	0.9964
ZVAD 5 vs. ZVAD 10	ns	0.9914
Figure 4F ZVAD CFA
DMSO 0 vs. DMSO 1	ns	0.9993
DMSO 0 vs. DMSO 5	*	0.011
DMSO 0 vs. DMSO 10	****	<0,0001
DMSO 0 vs. ZVAD 0	ns	>0,9999
DMSO 0 vs. ZVAD 1	ns	0.9996
DMSO 0 vs. ZVAD 5	ns	>0,9999
DMSO 0 vs. ZVAD 10	*	0.01
DMSO 1 vs. DMSO 5	**	0.004
DMSO 1 vs. DMSO 10	****	<0,0001
DMSO 1 vs. ZVAD 0	ns	0.9993
DMSO 1 vs. ZVAD 1	ns	>0,9999
DMSO 1 vs. ZVAD 5	ns	0.9998
DMSO 1 vs. ZVAD 10	**	0.0036
DMSO 5 vs. DMSO 10	**	0.0063
DMSO 5 vs. ZVAD 0	*	0.011
DMSO 5 vs. ZVAD 1	**	0.0043
DMSO 5 vs. ZVAD 5	**	0.0091
DMSO 5 vs. ZVAD 10	ns	>0,9999
DMSO 10 vs. ZVAD 0	****	<0,0001
DMSO 10 vs. ZVAD 1	****	<0,0001
DMSO 10 vs. ZVAD 5	****	<0,0001
DMSO 10 vs. ZVAD 10	**	0.0069
ZVAD 0 vs. ZVAD 1	ns	0.9996
ZVAD 0 vs. ZVAD 5	ns	>0,9999
ZVAD 0 vs. ZVAD 10	*	0.01
ZVAD 1 vs. ZVAD 5	ns	>0,9999
ZVAD 1 vs. ZVAD 10	**	0.004
ZVAD 5 vs. ZVAD 10	**	0.0083

## Sheet: Table S2
	KRAS	TP53	MSS/MSI	loss of cf capacity (%)
CR16	wt	wt	n.d.	99.53
CRC29	wt	wt	MSI	96.82
CRC47	wt	P75L fs*48	MSI	89.6
L146	wt	n.d.	MSS	83.19
L167	wt	n.d.	MSS	82.83
L145	G12D	R110P	MSS	41.12
CRC26	G12D	n.d.	MSS	1.46
L169	G12D	n.d.	MSS	-3.38
L193	wt	n.d.	MSS	-7.88

## Sheet: Table S3
CD95L-induced IR	SASP-Coppe	SASP-Kuilman		cohort		CIT-519
IL20RB	IL6	PTGES			signatures	CD95L-indcued IR	SASP-Coppe	SASP-Kuilman
MMP20	PLAUR	NR4A2		TCGA-85	CD95L-induced IR		r=0.737 p=5.7e-90	r=0.398 p=4.1e-21
SIGIRR	MIF	TESC			SASP-Coppe	r=0.858 p=9.9e-26		r=0.650 p=1.5e-63
THBS2	CCL20	IL6			SASP-Kuilman	r=0.694 p=1.9e-13	r=0.843 p=4.3e-24
CSF1	CCL2	FAM43A
MMP19	CSF2	CD55		analysis only includes samples with known MMR/MSI status
MMP25	ICAM1	CPE
CXCL11	TIMP2	CD9
CXCL12	CXCL1	RPS6KA5
TGFBR1	CXCL8	FAM131A
CCL18	IL1B	PCNX1
SIGLEC9	ANG	GABRA2
IL19	TNFRSF1A	GMFG
MMP16	CCL13	CCL20
TNFRSF11B	IL6ST	IQGAP2
FGF2	IGFBP2	GEM
IL37	TNFRSF11B	ITGA2
IL8	FGF2	PECAM1
	PGF	ITPKA
	IGFBP6	VGF
	CCL3	CFAP61
	CCL16
	TNFRSF1B

## Sheet: Table S4
Top-200 genes whose expression is positively associated with CD95 in CIT566 and MVRM datatsets (p<e-6)
ABHD3
ANKFY1
ANKRD12
ANTXR2
APOBEC3G
APOL1
APOL2
APOL3
ARHGAP25
ARHGAP30
ASAH1
ASPHD2
ATP10D
ATP5A1
ATP6V1B2
B2M
BIRC3
BTG3
BTN3A1
BTN3A3
C10ORF54
C12ORF23
C12ORF57
C14ORF159
C18ORF21
C18ORF25
C5ORF15
CA2
CARD16
CASP7
CCDC109B
CCDC68
CCL5
CCNDBP1
CD247
CD27
CD274
CD3D
CD48
CD53
CD69
CD74
CDKN1A
CFD
CIITA
CRADD
CSF2RB
CXCL13
CYLD
CYTIP
DCTN6
DDB2
DERL2
DOCK10
DOCK2
DOCK5
DRAM1
ECI2
EDEM1
EIF4E3
ELL2
ERI1
EVI2B
FAM46A
FAM46C
FAS
FBXL5
FCHO2
FDXR
FECH
FLII
GAS2L1
GNPTAB
GPR171
GZMA
HCLS1
HCST
HERPUD1
HLA-DMA
HLA-DMB
HLA-DOA
HLA-DPA1
HLA-DPB1
HLA-DQB1
HLA-DRA
HLA-DRB6
HPSE
HSPA4L
IER3IP1
IFI16
IGKC
IGLC1
IGLJ3
IGLL3P
IGLV1-44
IL10RA
IL1R2
ISG20
ITGAL
JAK2
JKAMP
KAT2B
KCTD9
KITLG
LAP3
LEPROTL1
LHFPL2
LITAF
LOC100130100
LOC100287723
LOC643733
LRPAP1
LXN
LYSMD2
LYSMD3
MAT2B
MBD2
MBP
MDM2
ME2
MED11
MED31
MPDU1
MSRA
MT2A
MTUS1
NDEL1
NDUFV2
NKG7
NUCB2
NUDT6
ODF3B
P2RY10
PCM1
PDE4D
PGAM1
PHF23
PIAS2
PLCL2
PLK2
PPP3CB
PPP3CC
PRDM1
PRKAR2B
PTPRC
RAB27A
RAB27B
RAB8B
RAC2
RARRES3
RASGRP1
RASSF5
REEP5
RNF145
RNF19B
RPS27L
SAMD9L
SAMSN1
SCO2
SEC24D
SECTM1
SGCB
SGMS1
SGMS2
SGPP1
SLC4A4
SMAD2
SMAP2
SMCHD1
SNX2
SOCS6
SPPL2A
SQRDL
SS18
STK17A
TARP
TIMM21
TLR3
TMEM30A
TMEM66
TNFAIP8
TNFSF10
TNFSF13
TNFSF9
TRAC
TRBC1
TRIB2
TRIM22
TRIM69
TVP23B
TWSG1
TXNDC15
UBA7
UBE2D3
VPS37A
WARS
WDR41
WDR7
YIPF5
ZFP91
